# Supplementary material for: Ginsenoside Rb1 regulates CPT1A deacetylation to inhibit intramuscular fat infiltration after rotator cuff tear
Source: iScience. 2024 Jun 20;27(7):110331. doi: 10.1016/j.isci.2024.110331 (PMC11277379; doi:10.1016/j.isci.2024.110331)
Supplement: Table S1. Primers for qPCR, related to STAR method Real-time qPCR section [file mmc3.xlsx]

## Sheet: Primers for qPCR
	F	R
Echs1	TGGGGATAAGGCCTTTGCAG	TGCGATGACCGGTTTCTTGA
Acadvl	AGACACACAACCTTTGGGCA	CTGGGCCTTTGTGCCATAGA
Acadm	TGACAAAAGCGGGGAGTACC	GAAACCTGCTCCTTCACCGA
Acadl	GTGTATCGGTGCCATAGCCA	AGGCAGAAATCGCCAACTCA
Hadh	CTGGGCCTGACAGGAAATGT	AGGTATTTGCCCACCACTCC
Acaa2	GGGGCCTTCTCAAGGACTTC	TTCTTGAACACGGACGGGAG
Cpt2	AGCAGTGCTCTAAAGGCTGG	GTTGGGATCTTCCGCTCACA
Cpt1a	GTCCTGCAACTTTGTGCTGG	CAGGTGCTGGTGCTTTTCAC
Sirt1	CGGCTACCGAGGTCCATATAC	CTGCAACCTGCTCCAAGGTA
Hdac1	CAAAGGACACGCCAAGTGTG	CACAGGCAATGCGTTTGTCA
Hdac2	CTATCCCGCTCTGTGCCCTA	TCGAGGATGGCAAGCACAAT
Hdac4	CCAGACACCCCTTGTCACAG	GGAAGCCTGACGAACACTGA
Hdac6	CTGCAGGAGGTGGAGTTGAG	GAAGGGGTGACTGGGGATTG
Hdac10	TTTGTGCTGTGTTGGAGGGT	GTGGGTGCTGGAACTCAGAA
PCAF	TGTTGGTCGTGATGAGTCCTG	GGGTTAGGGTTCTTCCAGCC
P300	ACCATTCCTGAGAAGCAGCC	AGGGATTCCTAGAAGCTGCG
Gnc5	ATGTCCCCAAAGATGCGGTT	GAGGTCCACTTCGCCAAAGA
Cbp	GAACATGCGCACTGAGTCCC	CCAGTGTGTTTGGTTCGCAG
Tip60	ACAACGAAGATGAGTGGCCC	ATTTGGTCAAGTGGCGTTGC
